# Supplementary material for: Structural and Functional Neural Correlates of Treatment Response for Interpersonal Psychotherapy for Depressed Adolescents
Source: J Clin Med. 2022 Mar 28;11(7):1878. doi: 10.3390/jcm11071878 (PMC8999886; doi:10.3390/jcm11071878)
Supplement: Supplementary file 1 [file jcm-11-01878-s001.zip]

Archive with 1 entries (1 files):
- jcm-1616794-supplementary.pdf
